# Supplementary material for: Disrupted development of sensory systems and the cerebellum in a zebrafish ebf3a mutant
Source: G3 (Bethesda). 2025 May 23;15(7):jkaf115. doi: 10.1093/g3journal/jkaf115 (PMC12239631; doi:10.1093/g3journal/jkaf115)
Supplement: jkaf115_Supplementary_Data [file jkaf115_supplementary_data.zip]

Archive with 2 entries (2 files):
- Supplemental_Figures_and_Tables_G3-2025-405899.pdf
- Supplemental_Material_G3-2025-405899.pdf
